# Supplementary material for: Chromatographic Techniques and Pharmacological Analysis as a Quality Control Strategy for Serjania triquetra a Traditional Medicinal Plant
Source: Pharmaceuticals (Basel). 2022 Oct 20;15(10):1289. doi: 10.3390/ph15101289 (PMC9611020; doi:10.3390/ph15101289)
Supplement: Supplementary file 1 [file pharmaceuticals-15-01289-s001.zip]

Archive with 1 entries (1 files):
- pharmaceuticals-1907281 Supplementary Material St.pptx
